# Supplementary material for: Hot Air Convective Drying of Ginger Slices: Drying Behaviour, Quality Characteristics, Optimisation of Parameters, and Volatile Fingerprints Analysis
Source: Foods. 2023 Mar 17;12(6):1283. doi: 10.3390/foods12061283 (PMC10047944; doi:10.3390/foods12061283)
Supplement: Supplementary file 1 [file foods-12-01283-s001.zip]

Archive with 1 entries (1 files):
- foods-2240760-supplementary.pdf
